# Supplementary material for: Prophylactic Neuroprotection of Total Glucosides of Paeoniae Radix Alba against Semen Strychni-Induced Neurotoxicity in Rats: Suppressing Oxidative Stress and Reducing the Absorption of Toxic Components
Source: Nutrients. 2018 Apr 20;10(4):514. doi: 10.3390/nu10040514 (PMC5946299; doi:10.3390/nu10040514)
Supplement: Supplementary file 1 [file nutrients-10-00514-s001.zip]

Archive with 1 entries (1 files):
- nutrients-275665-supplementary.pdf
